# Supplementary material for: Development of the Novel Bifunctional Fusion Protein BR102 That Simultaneously Targets PD-L1 and TGF-β for Anticancer Immunotherapy
Source: Cancers (Basel). 2022 Oct 10;14(19):4964. doi: 10.3390/cancers14194964 (PMC9562016; doi:10.3390/cancers14194964)
Supplement: Supplementary file 1 [file cancers-14-04964-s001.zip]

Archive with 1 entries (1 files):
- cancers-1959133-supplementary.pdf
